# Supplementary material for: Development of a Nuclear Magnetic Resonance Method and a Near Infrared Calibration Model for the Rapid Determination of Lipid Content in the Field Pea (Pisum sativum)
Source: Molecules. 2022 Mar 2;27(5):1642. doi: 10.3390/molecules27051642 (PMC8911919; doi:10.3390/molecules27051642)
Supplement: Supplementary file 1 [file molecules-27-01642-s001.zip]

Archive with 1 entries (1 files):
- molecules-1598976-supplementary.pdf
